# Supplementary material for: Functional relevance of naturally occurring mutations in adhesion G protein-coupled receptor ADGRD1 (GPR133)
Source: BMC Genomics. 2016 Aug 11;17:609. doi: 10.1186/s12864-016-2937-2 (PMC4982218; doi:10.1186/s12864-016-2937-2)
Supplement: Additional file 1: Table S1. — Here, for all inspected nsSNPs descriptive information’s can be found (e.g. Ref. SNP accession numbers, Chr. position, genotype frequencies, references) as well as raw data of the functional analysis and degree of conservation. (XLSX 38 kb) [file 12864_2016_2937_MOESM1_ESM.xlsx]

## Sheet: inspected nsSNP
reference SNP Accession	Chr. pos.	Allel WT	Allel SNP	Mutation	MAF/ Minor Allel count	homo-/heterozygous	Genotype Frequencies	Polyphen 2 (Class:Score)	Population ancestries	Reference	CRE SeAP (%WT) mean±SD		cell surface expression (%WT) mean±SD		whole cell expression (%WT) mean±SD		other possible AA in 75 orthologous	degree of conservation
rs144264048	130954467	T	C	M1T	0.00008/1	hetero	T/T=1.000; C/T=0.000; C/C=0.000	probably-damaging:0.967	European American	NHLBI ESP	n.d.	n.d.	29.7235	8.09018	48.8195	14.7691	/	high		NA not available
rs146611221	130954517	T	C	Y18H	0.00008/1	hetero	T/T=1.000; C/T=0.000; C/C=0.000	possibly-damaging:0.79	African American	NHLBI ESP	102.543	22.8781	118.849	18.3611	99.1333	2.54964	CQSFLHV	low		n.d. not detectable
rs149181066	130954518	A	G	Y18C	0.0002/3	hetero	A/A=1.000; A/G=0.000; G/G= 0.000	benign:0.0	African American, LWK (Kenya, African)	NHLBI ESP, 1000Genomes, Exome Chip, ROSENBERGLAB, ILLUMINA|HumanOmni25Exome, ILLUMINA|HumanOmniExpressExome	85.7049	13.7135	111.267	18.3889	103.371	3.39728	C (17 %) QSFLHV	low
rs376178471	130954651	G	A	D32N	0.0002/1	hetero	NA	benign:0.148	African American, MSL (Sierra Leone, African)	NHLBI ESP, 1000Genomes	103.764	29.9466	111.128	4.39381	95.9323	4.62071	K (22 %) AVTEGN	low
rs267603378	130971502	G	A	E78K	NA	NA	NA	benign:0.005	Melanoma	YSAMUELS NHGRI/NIH	225.591	57.3988	95.2959	12.1683	109.542	9.53978	KGDQYP	low
rs143395855	130971515	C	T	T82M	0.00008/1	hetero	C/C=1.000; C/T=0.000; T/T=0.000	probably-damaging:1.0	North American	NHLBI ESP	128.259	22.617	80.8085	23.763	101.881	19.4564	AIMSL	low
rs199848650	130971524	A	G	Y85C	0.0005/1	hetero	A/A=0.998; A/G=0.002; G/G=0.000	probably-damaging:0.967	Europeans	ClinSeq	29.9701	14.0699	87.8714	15.8901	94.229	5.17438	FHLI	low
rs201546462	130971535	T	G	Y89D	0.0037/7	hetero	NA	possibly damaging:0.772	NA	ExomeChip, IlluminaHumanOmni25Exome, IlluminaHumanOmniExpressExome, ClinSeq	97.5511	47.7878	88.5113	20.8007	105.488	13.7159	NSLV	low
rs148928637	130981903	C	G	F110L	0.0002/1	hetero	NA	probably-damaging:0.999	CHB (Han Chinese, Asian)	1000Genomes	32.7891	8.92689	66.9324	28.82	104.985	22.5099	/	high
rs199526762	130981986	C	T	S138F	0.0005/1	hetero	C/C=0.998; C/T=0.002; T/T=0.000	benign:0.151	Europeans	ClinSeq	123.262	21.6056	105.341	26.8995	111.775	12.6509	TFIA	low
rs374985420	130981991	G	A	G140S	0.00008/1	hetero	A/A=0.000; A/G=0.0002; G/G=0.9998	benign:0.282	African American	NHLBI ESP	88.6392	9.14553	85.7311	14.9773	105.425	6.50736	ENPVDS	low
rs142759046	130981995	G	A	G141D	0.0002/2	hetero	A/A=0.000; A/G=0.0003; G/G=0.9997	possibly-damaging:0.934	African American, ASW (African Anciestry Southwest US, African)	NHLBI ESP, 1000Genomes	218.522	35.0173	89.2217	10.8701	101.877	7.05458	HKDSLAY	low
rs146945782	130982006	G	C	V145L	0.0002/3	hetero	G/G=1.000; C/G=0.000; C/C=0.000	probably-damaging:0.999	African American, European American	NHLBI ESP, ExomeChip, ClinSeq	100.083	21.1017	86.6449	22.9423	92.3767	3.21768	L	moderate
rs144030317, COSM937047	130982021	C	T	R150W	0.00008/1	hetero	C/C=1.000; C/T=0.000; T/T=0.000	probably-damaging:1.0	African American, endometrium cancer (16 samples)	NHLBI ESP	73.6351	12.758	73.9368	25.7853	95.7871	8.22817	H (11 %)	moderate
rs141606054	130987125	G	C	W174S	0.0002/1	hetero	NA	probably-damaging:1.0	LWK (Kenya, African)	1000Genomes	26.0578	18.6147	58.63	22.6238	99.9353	2.65387	/	high
rs148148477, COSM109849	130987136	G	A	E178K	NA	hetero	NA	probably-damaging:0.951	Melanoma (14 samples)	Wei X et al. (2011) Nat Genet. 43(5): 442–446; YSAMUELS NHGRI/NIH	20.8228	16.8671	50.9934	19.4448	95.1976	6.30743	D (12 %)	moderate
rs61732860, COSM1128657	130987154	G	A	V184I	0.0088/185	homo + hetero	G/G=0.938; A/G=0.060; A/A=0.002	benign:0.214	African American, European American, Europeans, GWD (Gambia, African), CLM (Colobia, American), MXL (Mexican Anciestry California, American), PEL (Peru, American), PUR (Puerto Rico, American), CEU (Utah residentc with Northern and Western European ancestry, European), FIN (Finnland, European), GBR (British, Scotland, European), IBS (Iberian Spain, European), TSI (Toscany Italy, European), GIH (Gu…	NHLBI ESP, ClinSeq, 1000Genomes, CORNELL, APPLERA_GI, ILLUMINA|HumanOmni1Quad_v1-0_B, ILLUMINA|HumanOmni1Quad_v1-0_C, ExomeChip, EVA-GONL	85.2149	23.0529	103.38	18.7156	99.7911	4.64415	I (18 %)	moderate
rs267603379	130987187	G	A	G195R	NA	NA	NA	probably-damaging:1.0	Melanoma	YSAMUELS NHGRI/NIH	52.2009	21.6449	51.8603	4.81675	90.8275	17.9934	/	high
rs146310036	130987199	C	T	R199C	0.0006/5	hetero	C/C=0.999; C/T=0.001; T/T=0.000	probably-damaging:0.989	African American, ACB (African Caribbean Barbados, African), YRI (Yoruba Nigeria, African)	NHLBI ESP, 1000Genomes, EXOME_CHIP	73.0711	28.7957	113.555	20.3956	93.7373	12.7923	HYPEQ	low
rs375084180	130987200	G	A	R199H	0.0002/2	hetero	A/A=0.000; A/G=0.0003; G/G=0.9997	benign:0.002	European American	NHLBI ESP	100.144	28.1354	105.742	9.14833	95.1731	12.1678	H (44 %) YPEQ	low
rs201045213	130987213	G	T	E203D	0.0005/1	hetero	G/G=0.998; G/T=0.002; T/T=0.000	benign:0.019	Europeans	ClinSeq	127.314	23.3642	120.076	23.9567	97.3702	11.7715	D (41 %) G	moderate
rs139478688	130987229	G	A	V209M	0.0002/3	hetero	G/G=0.999; A/G=0.001; A/A=0.000	probably-damaging:0.995	European American, African American	NHLBI ESP, EXOME_CHIP	121.282	29.4831	130.359	26.7544	97.298	10.5026	LAI	low
rs377562590, COSM937049	130987280	G	A	D226N	0.00008/1	hetero	NA	probably-damaging:1.0	African American, endometrium cancer (16 samples)	NHLBI ESP	82.0935	9.76685	89.2633	20.9821	92.208	7.37931	/	high
rs370807516	130987301	C	T	R233W	0.00008/1	hetero	NA	probably-damaging:1.0	European American	NHLBI ESP	89.8093	11.3318	76.9097	20.3115	91.888	18.3196	K (3 %)	moderate
rs368468703	130987325	G	A	A241T	0.0002/2	hetero	NA	possibly-damaging:0.588	North American	NHLBI ESP	108.039	14.2543	122.221	8.00863	94.6011	15.498	SERTQKWNLH	low
rs201057341	130987329	T	C	M242T	0.0002/1	NA	NA	benign:0.25	CHB (China, Asian)	1000Genomes	103.639	10.4927	91.683	23.2492	95.2784	13.5774	QLHYF	low
rs201053759	130987338	C	T	T245I	0.0005/1	hetero	NA	benign:0.374	NA	EXOME_CHIP, ClinSeq	105.37	37.7344	107.302	23.3586	89.4078	12.3611	EKWNSMLR	low
rs146563785	130991037	A	G	T257A	0.00008/1	hetero	A/A=1.000; A/G=0.000; G/G=0.000	benign:0.015	European American	NHLBI ESP	95.1474	8.04514	77.8764	8.82893	92.2585	10.5062	AFSCLP	low
rs75096240	130991044	C	A	P259Q	NA	NA	NA	benign:0.015	NA	ILLUMINA|HumanOmni1-Quad_v1-0_B, ILLUMINA|HumanOmni1-Quad_v1-0_C	90.4907	18.8328	77.7026	8.90718	96.8232	9.45928	SQLATGDH	low
rs137909892	130991062	C	A	S265Y	0.0044/56	homo + hetero	C/C=0.993; A/C=0.007; A/A=0.000 and C/C=0.995; A/C=0.005; A/A=0.000	possibly-damaging:0.511	European American, African American, CEU (Utah residents with Northern and Western European ancestry, European), GBR (British Scotland, European), IBS (Iberian Spain, European), TSI (Toscani Italy, European), BEB (Bengali Bangladesh, South Asian), GIH (Gujarati Indian in Houston TX, South Asian), ITU (Indian Telugu UK, South Asian), PJL (Punjabi Lahore Pakistan, South Asian), STU (Sir Lankan Tami…	1000Genomes, NHLBI ESP, ClinSeq, EXOME_CHIP, EVA-GONL, ILLUMINA|HumanOmni5-4v1_B	100.105	14.44	88.8116	18.5529	94.0825	12.9604	PTLAV	low
rs149012578	130991071	G	A	S268N	0.00008/1	hetero	G/G=1.000; A/G=0.000; A/A=0.000	benign:0.0	African American	NHLBI ESP	161.517	51.7757	96.2622	24.8902	100.145	6.69868	N (35 %) KQTGHADIE	low
rs147105264	130991076	G	A	V270M	0.0002/2	hetero	G/G=1.000; A/G=0.000; A/A=0.000	benign:0.008	African American	NHLBI ESP	99.5653	10.4773	92.4626	7.47403	99.8661	7.05499	M (32 %) LTAPQGKF	low
rs147773154	130991077	T	C	V270A	0.0002/2	hetero	T/T=0.999; C/T=0.001; C/C=0.000	benign:0.049	African American	NHLBI ESP, TISHKOFF	181.253	58.3846	105.324	32.9212	99.7678	12.4257	A (10 %) LMTPQGKF	low
rs146929634	130992303	C	G	P293A	0.00008/1	hetero	C/C=1.000; C/G=0.000; G/G=0.000	benign:0.049	African American	NHLBI ESP	149.008	24.6786	109.51	31.5273	106.72	2.83468	A (8 %) RSFLTE	low
rs148017957	130992306	G	A	G294R	0.00008/1	hetero	G/G=1.000; A/G=0.000; A/A=0.000	benign:0.074	African American, Melanome	NHLBI ESP, YSAMUELS NHGRI/NIH	130.342	16.716	105.748	25.3983	104.448	2.52761	R (7 %) NHELASDVKW	low
rs201661954	130992348	C	T	P308S	0.0002/1	hetero	NA	possibly-damaging:0.607	JPT (Japan, Asian)	1000Genomes	85.7642	7.57458	111.64	21.5112	103.346	1.8896	SL	moderate
rs200641036	130992380	G	C	L318F	0.0002/2	hetero	G/G=0.998; C/G=0.002; C/C=0.000	benign:0.002	European American, European	NHLBI ESP, ClinSeq, EXOME_CHIP	104.077	20.5134	107.533	26.2613	103.878	5.93059	F (11 %) RANWQS	low
rs370854685	131003204	G	A	S349N	0.00008/1	hetero	NA	benign:0.156	European American	NHLBI ESP	114.769	27.4363	114.54	33.2228	106.5	5.56274	GDA	low
rs146050435	131003249	A	G	N364S	0.0004/3	hetero	NA	benign:0.051	European American, CEU (Utah resitents with Northern and Western European ancestry, European), TSI (Toskani Italy, European)	NHLBI ESP, 1000Genomes, EXOME_CHIP, EVA-GONL, ILLUMINA|HumanOmni5-4v1_B, ILLUMINA|HumanOmni25Exome, ILLUMINA|HumanOmniExpressExome	76.5489	2.89382	84.8542	28.5571	105.885	3.36432	SKH	low
rs142314859	131003264	C	T	T369M	0.00008/1	hetero	C/C=1.000; C/T=0.000; T/T=0.000	probably-damaging:0.97	African American	NHLBI ESP, ClinSeq, EXOME_CHIP	82.07	18.1021	103.377	23.1698	104.779	5.13243	KHERPSLDQM	low
rs200232576	131004189	T	C	F383S	0.0005/1	hetero	T/T=0.998; C/T=0.002; C/C=0.000	possibly-damaging:0.623	European	ClinSeq	261.599	80.5556	84.0088	20.0276	110.554	6.62961	Y (39%)	moderate
rs374606811	131004218	G	A	V393M	0.00008/1	hetero	NA	benign:0.014	European American	NHLBI ESP	170.121	19.5072	81.5065	6.92744	107.321	6.41128	M (24 %) ILHFAY	low
rs201985264	131004232	T	A	H397Q	NA	NA	NA	possibly-damaging:0.641	NA	1000Genomes	103.708	22.2993	81.9783	21.8384	107.464	5.44972	RYNP	low
rs150882180	131004236	C	T	R399C	0.00008/1	hetero	C/C=1.000; C/T=0.000; T/T=0.000	benign:0.271	European American	NHLBI ESP	129.542	13.1056	91.0916	22.5678	112.647	6.60012	C	moderate
rs371536090	131004252	G	C	G404A	NA	NA	NA	probably-damaging:0.998	NA	SSMP IlluminaSeq2000	189.553	59.4664	92.6929	25.2041	106.243	2.37169	/	high
rs145663007	131004255	A	C	Q405P	0.0002/2	hetero	A/A=0.999; A/C=0.001; C/C=0.000	possibly-damaging:0.475	African American	NHLBI ESP	84.8534	14.2316	81.6861	11.5233	106.064	2.8528	KDRHL	low
rs376489706	131004269	A	G	I410V	0.00008/1	hetero	NA	benign:0.002	African American	NHLBI ESP	82.9991	21.5038	109.658	27.7666	104.144	5.81064	V (24 %) L	moderate
rs147757048	131004272	C	T	P411S	0.00008/1	hetero	C/C=1.000; C/T=0.000; T/T=0.000	probably-damaging:1.0	African American	NHLBI ESP	238.446	89.965	106.091	29.6398	102.263	6.14736	S	moderate
rs142628291	131004278	G	A	E413K	0.0004/5	hetero	G/G=0.999; A/G=0.001; A/A=0.000	possibly-damaging:0.956	African American	NHLBI ESP, ClinSeq, EXOME_CHIP	177.983	36.5509	81.6308	14.9666	104.016	6.00528	KQVD	low
rs370959644	131005972	C	T	A419V	0.00008/1	hetero	NA	benign:0.335	European American	NHLBI ESP	74.0011	9.21096	64.07	18.0324	103.171	6.30803	GCST	low
rs374575404	131005989	G	A	G425S	0.0002/2	hetero	NA	probably-damaging:0.996	European American	NHLBI ESP	127.321	12.188	106.35	31.6304	101.358	8.09437	/	high
rs375271891, COSM1360126	131006037	G	A	A441T	NA	NA	NA	benign:0.01	large intestine tumour (36 samples)	SSMP IlluminaSeq2000	111.384	32.8517	77.8604	8.49049	99.0777	1.45218	TMQVEDLKS	low
COSM1511203	130064702	A	G	A446V	0.002	homo + hetero	A/A=0.000, A/G=0.004, G/G=0.996	possibly damaging:0.532	lung cancer (28 samples)	Kim et al. (2012) Hum Genet 131:471–478; COSMIC	115.066	35.6031	116.861	27.9785	101.677	4.20733	PTNSI	low
rs200173874	131014210	C	A	A448D	0.0002/1	hetero	NA	probably-damaging:0.969	CHS (China, Asian)	1000Genomes	42.9532	24.5045	18.8809	10.1616	112.819	13.9588	L	moderate
rs200060202	131014216	A	G	H450R	NA	NA	NA	benign:0.0	NA	ExomeChip, IlluminaHumanOmni25Exome, IlluminaHumanOmniExpressExome	109.825	25.3153	87.0363	7.83344	108.156	4.19497	RNASDKQLV	low
rs149065791	131014224	G	A	D453N	0.0003/4	hetero	G/G=0.999; A/G=0.001; A/A=0.000 and G/G=0.998; A/G=0.002; A/A=0.000	benign:0.002	European American, African American, European	NHLBI ESP, ClinSeq, EXOME_CHIP	186.9	36.3777	88.1145	14.8986	113.47	9.91608	NGSTRHK	low
rs143062748	131014228	G	A	C454Y	0.00008/1	hetero	G/G=1.000; A/G=0.000; A/A=0.000	benign:0.001	European American	NHLBI ESP	116.566	25.4359	83.1834	8.04184	111.125	8.584	HYGFSK	low
rs140426880	131014239	G	A	A458T	0.0040/44	hetero	G/G=0.998; A/G=0.002; A/A=0.000 and G/G=0.993; A/G=0.007; A/A=0.000	benign:0.374	African American, European, TSI (Toscani Italy, European), PUR (Puerto Rico, American), ASW (African Southwest US, African), ESN (Esan Nigeria, African), GWD (Gambia, African), MSL (Sierra Leone, African), YRI (Yoruba Nigeria, African)	1000Genomes, NHLBI ESP, ClinSeq, EXOME_CHIP, ILLUMINA|HumanOmni5-4v1_B	103.53	19.7787	81.3318	14.8483	106.284	7.37885	VMTIS	low
rs78638447	131014257	T	G	S464A	0.0367/450	homo + hetero	T/T=0.924; G/T=0.072; G/G=0.004 and T/T=0.998; G/T=0.002	benign:0.016	African American, European American, European, IBS (Iberian Spain, European), PUR (Puerto Rico, American), ACB (African Caribban Barbados, African), ASW (African Ancestry Southwest US, African), ESN (Esan Nigeria, African), GWD (Gambia, African), LWK (Luhya Kenya, African), MSL (Sierra Leone, African), YRI (Yoruba Nigeria, African), Bushman Pop (Northern Kalahari, African)	NHLBI ESP, ClinSeq, 1000Genomes, ILLUMINA-UK, BUSHMAN, ILLUMINA|HumanOmni2.5-4v1_D, ILLUMINA|HumanOmni2.5-4v1_B, ILLUMINA|HumanOmni5-4v1_B, EXOME_CHIP, TISHKOFF, ILLUMINA|HumanOmni25Exome, ILLUMINA|HumanOmni25Exome-8v1_A, ILLUMINA|HumanOmni2.5-4v1_H, ILLUMINA|HumanOmniExpressExome, ILLUMINA|HumanOmni2.5-8v1_A, JMKIDD_LAB	104.83	23.2305	83.2136	20.1688	114.104	10.3695	A	moderate
rs138163855	131014294	A	G	N476S	NA	NA	NA	benign:0.039	NA	ExomeChip, EvaGonl	100.59	28.9053	83.0275	18.2911	104.535	8.93776	SYT	low
rs372643228	131014300	C	T	S478L	0.0002/1	hetero	NA	possibly-damaging:0.545	African American, CDX (Chinese Dai China, Asian),	NHLBI ESP, 1000Genomes	114.078	26.5935	100.088	13.7666	115.631	7.88279	AL	moderate
rs149266247, COSM1580963	131014318	C	T	T484M	0.0044/22	hetero	C/C=0.993; C/T=0.007; T/T=0.000	probably-damaging:0.999	African American, ASW (African Anciestry Southwest US, African), ESN (Esan Nigeria, African), GWD (Gambia, African), LWK (Luhya Kenya, African), MSL (Sierra Leone, African), YRI (Yoruba Nigeria, African), haematopoietic and lymphoid tissue tumour (10 samples)	NHLBI ESP, 1000Genomes, EXOME_CHIP, ILLUMINA|HumanOmni5-4v1_B, WARNICH_LAB, JMKIDD_LAB	117.131	15.8158	96.1631	21.6194	113.339	10.1869	RKASM	low
rs369012277	131014320	G	A	V485I	0.00008/1	hetero	NA	benign:0.004	European American	NHLBI ESP	100.276	15.0273	99.2844	20.4102	112.079	6.24554	I	moderate
rs200576124	131076820	A	G	E498G	0.0006/3	hetero	NA	benign:0.045	CHB (Han Chinese, Asian)	1000Genomes, IlluminaHumanOmni25Exome, IlluminaHumanOmniExpressExome, EXOME_CHIP	92.1654	7.40962	74.7186	21.2183	111.522	5.67001	QLDRKA	low
rs150620459	131076822	G	T	A499S	0.00008/1	hetero	G/G=1.000; G/T=0.000; T/T=0.000	possibly-damaging:0.717	European American	NHLBI ESP	96.9454	9.2843	80.0177	31.1931	106.9	12.2134	VTLM	low
rs11833801, VAR_049461, rs52792082	131076849	G	A	V508M	0.0266/327	homo + hetero	G/G=0.923; A/G=0.075; A/A=0.002	possibly-damaging:0.903	African American, European American, BUSHMAN-Pop (Kalahari African), ACB (African Caribbean Barbados, African), ASW (African Ancestry Southwest US, African), ESN (Esan Nigeria, African), GWD (Gambia, African), LWK (Luhya Kenya, African), MKK (Maasai Kenya, African), MSL (Sierra Leone, African), YRI (Yoruba Nigeria, African), CEU (Utah residents with Northern and Western European ancestry, Europea…	NHLBI ESP, ClinSeq, HAPMAP, 1000Genomes, ABI, APPLERA_GI, PERLEGEN, AFFY, KRIBB_YJKIM, SEATTLESEQ, ENSEMBL|ENSSNP696422, COMPLETE_GENOMICS, ILLUMINA|ILMN_Human_1M, ILLUMINA|HumanOmni1-Quad_v1-0_B, ILLUMINA|Human1M-Duov3_B, ILLUMINA|CVDSNP55v1_A, ILLUMINA|HumanOmni2.5-4v1_B, ILLUMINA|HumanOmniExpress, ILLUMINA|HumanOmni1-Quad_v1-0_C, ILLUMINA|HumanOmni2.5-4v1_B, ILLUMINA|HumanOmni2.5-4v1_D, ILLUMI…	101.883	4.92654	106.008	17.7847	109.375	12.7767	MYWR, L (74%)	low
rs11061318	131084560	C	T	S523L	0.0218/282	homo + hetero	C/C=0.936; C/T=0.064 T/T=0.000 and C/C=0.920; C/T=0.068; T/T=0.011 and C/C=0.963; C/T=0.037; T/T=0.000 and C/C=0.949; C/T=0.051; T/T=0.000	probably-damaging:0.992	European American, African American, European, CEU (Utah residents with Northern and Western European ancestry, European), FIN(Finland, European), GBR (British Scotland, European), IBS (Iberian Spain, European, TSI (Toskani Italy, European), BEB (Bangladesh, South Asian), GIH (Gujarati Indians Texas, South Asian), ITU (Indian Telugu UK, South Asian), PJL (Pakistan, South Asian), STU (Sri Lanka UK…	NHLBI ESP, ClinSeq, 1000Genomes, HapMap, SC_SNP, PERLEGEN, AFFY, ILLUMINA|ILMN_Human_1M, KRIBB_YJKIM, ILLUMINA|HumanOmni1-Quad_v1-0_B, ILLUMINA|Human1M-Duov3_B, ILLUMINA|CVDSNP55v1_A, ILLUMINA|HumanOmni2.5-4v1_B, ILLUMINA|HumanOmniExpress, ILLUMINA|HumanOmni1-Quad_v1-0_C, ILLUMINA|HumanOmni2.5-4v1_D, ILLUMINA|HumanOmni5-4v1_B, EXOME_CHIP, EVA-GONL, Wassel et al. (2012) Atherosclerosis 222:138–147	103.402	22.8021	63.4733	6.76494	103.635	8.3675	/	high
rs370443698	131084564	C	A	N524K	0.00008/1	hetero	NA	possibly-damaging:0.607	European American	NHLBI ESP	98.6006	10.5368	61.3575	11.158	98.3491	8.2063	SDT	low
rs200971352	131084604	G	A	V538I	0.0004/2	hetero	NA	benign:0.008	CEU (Utah residents with Northern and Western European ancestry, European), STU (Sri Lanka, South Asian)	1000Genomes	112.243	11.1869	116.391	23.1175	98.8981	5.28026	I (16 %) T	moderate
rs201849687	131084605	T	C	V538A	NA	NA	NA	benign:0.064	NA	IllUMINA|HumanOmni2.5-4v1_D, IllUMINA|HumanOmni2.5-4v1_B, EXOME_CHIP, ILLUMINA|HumanOmni5-4v1_B, ILLUMINA|HumanOmni25Exome, ILLUMINA|HumanOmniExpressExome	155.467	29.7863	80.7319	21.7502	105.248	5.23543	IT	moderate
rs147294464	131084610	C	T	R540C	0.0003/4	hetero	C/C=0.999; C/T=0.001; T/T=0.000	probably-damaging:0.995	European American	NHLBI ESP, ClinSeq, EXOME_CHIP	82.3714	30.7062	80.9631	13.4314	105.43	2.23335	LHSM	low
rs145630930, COSM325421	131084611	G	A	R540H	0.0002/1	hetero	NA	benign:0.005	TSI (Toskani Italy, European), lung tumour (28 samples)	1000Genomes	96.7594	19.9366	89.2361	21.4698	101.737	5.54163	H (24 %)SML	low
rs371989819	131104837	C	T	R560C	0.00008/1	hetero	NA	probably-damaging:0.96	African American	NHLBI ESP, ClinSeq	62.4369	17.0602	99.0854	16.5988	108.022	12.6127	IHYTEWQPGEL	low
rs375179921	131104838	G	A	R560H	0.00008/1	hetero	NA	benign:0.003	European American	NHLBI ESP	136.395	42.5422	93.5267	21.9845	104.74	12.2795	H (10 %) IYTEWQPGEL	low
rs192515185	131104859	C	T	S567L	0.0002/1	hetero	NA	benign:0.117	CHB (Han Chinese, Asian)	1000Genomes	123.304	29.2772	106.537	23.0451	90.3987	5.86212	LT	moderate
rs139017446	131104864	A	G	I569V	NA	NA	NA	benign:0.181	NA	1000Genomes	86.6788	8.65968	97.6358	20.3921	107.489	15.3113	V	moderate
rs201161291	131104924	G	A	A589T	NA	NA	NA	possibly-damaging:0.546	NA	EXOME_CHIP	68.6267	21.2464	89.0263	23.7198	110.666	17.0543	/	high
rs189007948	131105758	G	A	V594M	0.0002/1	hetero	NA	probably-damaging:1.0	GBR (British Scotland, European)	1000Genomes	66.4989	21.1398	92.6252	26.3256	100.158	7.81544	/	high
rs200986302	131105776	C	T	Q600stop	0.0005/1	hetero	C/C=0.998; C/T=0.002; T/T=0.000	NA	European	ClinSeq	n.d.	n.d.	79.0342	5.03348	110.273	10.2971	E	moderate
rs201524753	131105780	C	T	R601H	0.0002/1	hetero	NA	probably-damaging:1.0	European	ClinSeq	81.6472	18.5426	88.02	14.4336	103.619	16.3008	/	high
rs200052797	131105800	C	A	L608M	0.0005/1	hetero	C/C=0.998; A/C=0.002; A/A=0.000	probably-damaging:1.0	European	ClinSeq	57.3669	9.35009	87.1269	9.18737	103.627	16.419	/	high
rs117457351	131105848	C	T	R624C	0.00384/5	hetero	C/C=0.999; C/T=0.001; T/T=0.000	possibly-damaging:0.858	African American, MSL (Sierra Leone, African), CHB (Han Chinese, Asian)	NHLBI ESP, 1000Genomes, EXOME_CHIP	62.7265	27.0374	87.1812	20.5266	106.165	7.86564	GQSHC	low
rs199778477	131105854	G	A	E626K	0.0002/1	hetero	NA	benign:0.009	CHB (Han Chinese, Asian)	1000Genomes	75.8894	17.3171	88.4472	16.4779	95.5049	15.2521	TNSKDQV	low
rs145482553	131108725	C	T	T630I	0.00008/1	hetero	C/C=1.000; C/T=0.000; T/T=0.000	benign:0.002	African American	NHLBI ESP, EXOME_CHIP	93.4173	9.58455	104.136	15.6581	98.6483	11.8308	I (4 %) VLAMP	low
rs34176886	131108724	/	C	C632fs	NA	NA	NA	NA	Celera_Donors (5 humans: European-American (two individuals), African-American, Hispanic-Mexican, Asian-Chinese )	ABI XPLORE	n.d.	n.d.	9.19147	0.464783	100.395	5.37939	H	moderate
rs377401276	131108836	C	T	S667L	0.00008/1	hetero	NA	possibly-damaging:0.593	European American	NHLBI ESP	21.0954	8.08874	83.4126	20.5553	103.949	5.80265	LFVHY	low
rs141128784, COSM1128654	131108854	G	A	R673H	0.0003/4	hetero	G/G=1.000; A/G=0.000; A/A=0.000	benign:0.32	African American, ACB (African Caribbean Barbados, African), prostatate tumour (6 samples)	NHLBI ESP, 1000Genomes	95.1269	24.2888	106.946	21.1588	108.292	8.96477	TLVQPRI	low
rs143163307	131118427	T	C	M695T	0.0002/2	hetero	T/T=0.999; C/T=0.001; C/C=0.000	benign:0.0	European American	NHLBI ESP, EXOME_CHIP, ILLUMINA|HumanOmni25Exome, ILLUMINA|HumanOmniExpressExome	122.838	38.7245	120.212	22.2669	106.41	7.80461	/	high
rs149859410	131118438	G	A	G699R	0.0002/1	hetero	NA	probably-damaging:0.999	YRI (Yoruba Nigeria, African)	1000Genomes, ExomeChip	136.228	18.2139	110.802	26.9885	95.2763	2.67743	T	moderate
rs141439159	131120897	C	T	A720V	0.00008/1	hetero	C/C=1.000; C/T=0.000; T/T=0.000	possibly-damaging:0.581	African American	NHLBI ESP	107.059	47.0788	87.8702	21.0189	95.7007	8.19291	TGS	low
rs143902981	131131776	G	A	A743T	0.0003/4	hetero	G/G=1.000; A/G=0.000; A/A=0.000 and G/G=0.997; A/G=0.003; A/A=0.000	benign:0.311	European American, IBS (Iberian Spain, European), European	NHLBI ESP, 1000Genomes, ClinSeq, EXOME_CHIP, EVA-GONL	135.135	38.3187	120.616	16.9744	108.2	4.88356	R	moderate
rs372207677	131131795	A	G	H749R	0.00008/1	hetero	NA	benign:0.287	European American	NHLBI ESP	144.19	41.896	108.877	11.6408	101.019	15.6025	E (3 %)	moderate
rs147763331	131131802	C	A	D751E	0.0008/5	hetero	NA	benign:0.016	African American, LWK (Kenya, African)	NHLBI ESP, 1000Genomes, EXOME_CHIP, ILLUMINA|HumanOmni5-4v1_B	116.723	25.984	92.675	13.7088	101.621	10.0436	/	high
rs369201469	131136051	C	A	A761E	0.00008/1	hetero	NA	probably-damaging:0.999	African American	NHLBI ESP	59.4824	18.6254	75.0975	7.89195	97.6198	15.3316	/	high
rs149434203	131136059	G	A	V764M	0.0002/1	hetero	G/G=1.000; A/G=0.000; A/A=0.000	probably-damaging:0.995	African American, LWK (Kenya, African)	NHLBI ESP, 1000Genomes	40.7593	18.4251	70.9283	8.18468	109.797	8.1624	I (12 %)	moderate
rs144814859	131136098	G	A	V777M	0.0003/5	hetero	G/G=0.999; A/G=0.001; A/A=0.000	probably-damaging:0.979	European American, African European, PUR (Puerto Rico, American)	NHLBI ESP, 1000Genomes, EXOME_CHIP	122.595	21.4806	114.228	23.5152	107.246	6.89563	V (6 %)	moderate
rs61746588	131136105	C	T	A779V	0.0043/56	hetero	C/C=0.994; C/T=0.006; T/T=0.000 and C/C=0.989; C/T=0.011; T/T=0.000 and C/C=0.989; C/T=0.011; T/T=0.000	possibly-damaging:0.771	European American, African American, European, Coriell Apparently Healthy Collection, MXL (Mexican ancestry California, American), PEL (Peru, American), PUR (Puerto Rico, American), FIN (Finland, European), GBR (British Scotland, European), GIH (Gujarati Indian Houston TX, South Asian), STU (Sri Lankan Tamil UK, South Asian)	NHLBI ESP, ClinSeq, 1000Genomes, CORNELL, EVA-GONL, EXOME_CHIP	113.054	12.8753	99.4575	14.7946	96.7737	11.0214	V (44 %) IL	low
rs375488636	131136147	C	T	T793M	0.00008/1	hetero	NA	possibly-damaging:0.905	African American	NHLBI ESP	136.501	24.1468	121.349	12.1698	98.3366	18.5243	/	high
rs369853823	131136154	C	A	N795K	0.00008/1	hetero	NA	probably-damaging:1.0	European American	NHLBI ESP	n.d.	n.d.	15.4562	11.2507	68.2628	8.41885	/	high
rs368828722	131138146	G	A	A816T	0.00008/1	hetero	NA	probably-damaging:0.975	European American	NHLBI ESP	34.0696	23.1268	46.1008	19.4497	91.7483	12.1012	SV	moderate
rs371135988	131138180	C	T	T827M	0.00008/1	hetero	NA	probably-damaging:0.997	European American	NHLBI ESP	215.877	5.9144	120.963	17.931	92.5017	11.9499	T (19 %) VSING	low
rs146661482	131138191	G	A	A831T	0.0002/2	hetero	G/G=1.000; A/G=0.000; A/A=0.000	benign:0.0	European American	NHLBI ESP, EXOME_CHIP	94.3032	18.4273	103.134	7.04019	115.326	6.89599	T (12 %) VGMRL	low
rs144023497	131138206	G	A	A836T	0.00008/1	hetero	G/G=1.000; A/G=0.000; A/A=0.000	benign:0.002	European American	NHLBI ESP, EXOME_CHIP	121.825	13.8227	112.869	3.47835	113.773	8.68447	V (53 %) GTMRL	low
rs367789023	131138207	C	T	A836V	0.00008/1	hetero	NA	benign:0.002	European American	NHLBI ESP	79.8449	22.4499	102.429	20.0226	107.08	4.79127	T (67 %) VSALG	low
rs78058857	131139190	T	C	M851T	0.0023/31	hetero	T/T=0.995; C/T=0.005; C/C=0.000	benign:0.0	African American, PUR (Puerto Rico, American), ACB (African Caribbean in Barbados, African), ESN (Esan Nigeria, African), MSL (Sierra Leone, African), YRI (Yoruba Nigeria, African)	NHLBI ESP, 1000Genomes, SEATTLESEQ, ILLUMINA|HumanOmni1-Quad_v1-0_B, COMPLETE_GENOMICS, ILLUMINA|HumanOmni1-Quad_v1-0_C, ILLUMINA|HumanOmni2.5-4v1_D, ILLUMINA|HumanOmni2.5-4v1_B, EXOME_CHIP	145.211	29.1652	124.042	21.3063	111.727	6.21581	GN	moderate
rs61740366	131139241	G	A	R868H	0.0054/69	homo + hetero	G/G=0.990; A/G=0.010; A/A=0.000 and G/G=0.973; A/G=0.027; A/A=0.000	probably-damaging:1.0	European American, African American, Coriell Apparently Healthy Collection, ACB (African Caribbean in Barbados, African), ASW (African ancestry Sothwest US, African), ESN (Esan Nigeria, African) GWD (Gambia, African), LWK (Luhya Kenya, African), MSL (Sierra Leone, African), YRI (Yoruba Nigeria, African), PUR (Puerto Rico, American)	NHLBI ESP, ClinSeq, 1000Genomes, ILLUMINA|HumanOmni5-4v1_B, TISHKOFF, JMKIDD_LAB	124.531	28.3476	113.248	17.4997	112.54	8.15958	HQ	moderate
rs377434309	131139243	G	A	V869I	0.0003/4	hetero	NA	benign:0.014	European American	NHLBI ESP, EvaGONL	116.506	11.7894	92.1438	15.3815	95.0975	26.927	I (33 %) MF	low
rs143670024	131139246	G	A	D870N	0.0002/3	hetero	G/G=0.999; A/G=0.001; A/A=0.000	probably-damaging:1.0	American American	NHLBI ESP	93.412	7.73973	96.8633	19.5742	107.475	7.99384	/	high
rs148442158	131139258	G	A	V874M	0.0006/3	hetero	G/G=1.000; A/G=0.000; A/A=0.000	probably-damaging:1.0	African American, CHS (Sothern Han Chinese, Asian), JPT (Japan, Asian)	NHLBI ESP, 1000Genomes, EXOME_CHIP, ILLUMINA|HumanOmni5-4v1_B	128.738	17.5436	86.5005	5.99149	107.128	14.5809	ML	moderate
